# Supplementary material for: Evaluation of the Structure–Function Relationship of SGNH Lipase from Streptomyces rimosus by Site-Directed Mutagenesis and Computational Approach
Source: Int J Mol Sci. 2024 Jan 2;25(1):595. doi: 10.3390/ijms25010595 (PMC10779480; doi:10.3390/ijms25010595)
Supplement: Supplementary file 1 [file ijms-25-00595-s001.zip]

Archive with 1 entries (1 files):
- ijms-2727980-supplementary.pdf
